# Supplementary material for: Chiral Bromonium Salt (Hypervalent Bromine(III)) with N-Nitrosamine as a Halogen-Bonding Bifunctional Catalyst
Source: Molecules. 2023 Jan 2;28(1):384. doi: 10.3390/molecules28010384 (PMC9822295; doi:10.3390/molecules28010384)
Supplement: Supplementary file 1 [file molecules-28-00384-s001.zip]

Archive with 1 entries (1 files):
- molecules-2122153-supplementary.pdf
